# Supplementary material for: Vibration-induced postural reactions: a scoping review on parameters and populations studied
Source: Front Hum Neurosci. 2024 Jan 3;17:1307639. doi: 10.3389/fnhum.2023.1307639 (PMC10791994; doi:10.3389/fnhum.2023.1307639)
Supplement: Supplementary Data Sheet S1 — Study extraction data. [file Data_Sheet_1.XLSX]

## Sheet: S1
Article title:			Vibration-induced postural reactions: A scoping review on parameters and populations studied
Journal:			Frontiers in Human Neuroscience
Authors			Michaël Bertrand-Charette, Marie-Pier Perron, Rubens A. da Silva, Louis-David Beaulieu
Corresponding author:			Louis-David Beaulieu; BioNR Research Lab, Université du Québec à Chicoutimi, Chicoutimi, Qc, Canada; Département des Sciences de la Santé, Centre intersectoriel en santé durable, Université du Québec à Chicoutimi (UQAC), Chicoutimi, Qc, Canada. Louis-David_Beaulieu@uqac.ca
	Article	Population	n	Mean age	Age range	Sex: M	Sex: F	Location	Duration (s)	Frequency (Hz)	Amplitude (mm)
1	Abdelhafid Kadri et al.. 2020	Adults	30	24.3±7.76	18-54	7	23	Achilles. TA	10	80	-
2	Abrahámová et al.. 2009	Adults	9	26	24-27	6	3	Achilles	10	40;60;80	-
		Elderly	9	63	59-70	7	2	Achilles	10	40;60;80	-
3	Annor 2021	Adults	15	25.5±1.5	-	-	-	Achilles. BF. Quad. TA	5	180;190;250	-
		Elderly	10	76.0±1.7	-	-	-	Achilles. BF. Quad. TA	5	180;190;250	-
4	Barbieri et al.. 2007 (Exp #1)	Adults	12	23.3±1.9	-	6	6	Achilles	900	85	0.85
	Barbieri et al.. 2007 (Exp #2)	Adults	10	20.8±1.1	-	2	8	Achilles	8	85	0.85
5	Barbieri et al.. 2013	Adults	12	23.3±1.9	-	6	6	Achilles	8	85	0.85
6	Baudry & Duchateau 2014	Adults	18	25.2±5.3	-	8	10	Achilles	30	80	1
7	Baudry & Duchateau 2020	Adults	15	23±2	-	7	8	Achilles	3600	80	1
		Elderly	15	68±6	-	9	6	Achilles	3600	80	1
		Adults	8	24±2	-	5	3	Achilles	3600	80	1
		Elderly	8	67±6	-	3	5	Achilles	3600	80	1
8	Bekkers et al.. 2014	PD fallers	13	74	-	9	4	Achilles	20	35	-
		Elderly fallers	13	72	-	4	9	Achilles	20	35	-
9	Billot et al.. 2015	Adults	11	27.4 ± 5.7	-	11	0	Achilles	10	100	3
10	Blouin et al.. 2003	Adults	10	24.5±2.7	-	10	0	Sol. TA	30	80	3
		Adults	10	25.7±2.7	-	10	0	Sol. TA	30	80	3
11	Bonan et al.. 2013	Stroke	20	51.4 ± 10.5	26–67	13	7	Achilles. TA	35	50	1
								Gluteus medius	35	90	1
		Adults	20	43.8 ± 16.5	23– 76	12	8	Achilles. TA	35	50	1
								Gluteus medius	35	90	1
12	Bonan et al.. 2015	Stroke	30	54.7 ±10.6	26–74	21	9	Achilles. TA	35	50	1
								Gluteus medius	35	90	1
		Adults	30	52.0±12.0	-	14	16	Achilles. TA	35	50	1
								Gluteus medius	35	90	1
13	Bove et al.. 2003	Adults	7	33.4	à	5	2	Achilles. TA	900	90	0.8
14	Bove et al.. 2006	Adults	7	26.1±2.9	20-28	6	1	Achilles	Variable	90	-
15	Brumagne et al., 2004	Adults	10	25	-	-	-	TS. TA. Paraspinal	15	60	0.5
		Adults (LBP)	10		-	-	-	TS. TA. Paraspinal	15	60	0.5
		Elderly	10	63	-	-	-	TS. TA. Paraspinal	15	60	0.5
		Elderly (LBP)	10		-	-	-	TS. TA. Paraspinal	15	60	0.5
16	Brumagne et al., 2008	Adults	24	23±1.6	-	11	13	TS. TA. Multifidus	15	60	0.5
		Adults (LBP)	21	23.5±1.0	-	7	14	TS. TA. Multifidus	15	60	0.5
17	Busquet et al.. 2018	Children non-gymnast	12	9.7±1.1	8-11	6	6	Achilles	10	85	1
		Children gymnast	33	9.3±1.3	8-11	16	17	Achilles	10	85	1
		Teen non-gymnast	13	17.0±0.3		7	6	Achilles	10	85	1
		Teen gymnast	23	16.3±2.6		12	11	Achilles	10	85	1
18	Caccese et al.. 2020	Soccer players (low exposure)	15	21.5 ± 1.9	18-30	6	9	Achilles	125	0.28	-
		Soccer players (high exposure)	15	22.1 ± 3.5		10	5	Achilles	125	0.28	-
19	Caccese et al.. 2021	Recent concussion	13	21.1 ± 2.7	18-30	5	8	Achilles	125	0.28	-
		History of concussion	12	20.8 ± 1.1	18-30	5	7	Achilles	125	0.28	-
		Adults	26	22.2 ± 2.9	18-30	18	8	Achilles	125	0.28	-
20	Caudron et a.. 2007	Adults	12	22.1	20-25	4	8	Achilles	2.2	90	-
21	Caudron et al.. 2010	Adults	36	20.9±4.5	-	11	25	Achilles	10	90	0.85
22	Caudron et al.. 2018	Adults	11	29 ± 4.3	-	5	6	Achilles	60	90	0.2
23	Ceyte et la.. 2007	Adults	12	32		6	6	Achilles		90	0.2
24	Cignetti et al.. 2013	Teen	13	15.12±0.8	14-17	8	5	Achilles	12	100	1
		Adults	12	25.33±4.37	20-40	6	6	Achilles	12	100	1
25	Cofré Lizama et al.. 2016	Adults	19	28±3		7	12	Gluteus medius	50	100	-
26	Cornwall & Gregory. 2017	Adults	15	22.3 ± 2.76		7	8	Low back	15	53	-
27	Courtine et al.. 2007	Adults	8	-	26–58	6	2	Soleus. Peroneus lateralis. TP. TA. Thigh. BF. RF. Glut. Abdominal. Trunk lombar. Trunk thoracic. Trapezius. SCM. Splenius. Delt	60	80	0.8
28	Cyr et al.. 2019	Adults	32	23.1 ± 4.5		16	16	Achilles	5	70	1
29	Danna-dos-Santos et al.. 2008	Adults	10	30.1±6.4		4	6	Achilles	-	100	-
30	De Nunzio et al.. 2005	Adults	14	33.0±11.3		7	7	Achilles. BF. Quad. TA. Neck	30	90	0.9
31	Dettmer et al.. 2013	Adults	18	24.1 ± 4.2	18-35	8	10	Achilles	20	70	-
32	Doumas et al.. 2019	Adults	17	26.1±4.6		4	13	Achilles	180	80	3
33	Duclos et al.. 2014	Adults	21	24.0±4.8		10	11	Peroneus Longus. Achilles	20	80	0.2-0.5
34	Duclos et al.. 2015	Adults	20	60.2±8.8	-	11	9	Peroneus Longus. Achilles	20	80	0.2-0.5
		Left Brain Damage	14	65.4±11.0	-	8	6	Peroneus Longus. Achilles	20	80	0.2-0.5
		Right Brain Domage	12	69.2±13.6	-	10	2	Peroneus Longus. Achilles	20	80	0.2-0.5
35	Duysens et al.. 2008	Adults	8	30.2±13.6	19-58	-	-	Foot	0.25	50-150	-
36	Eikema et al.. 2013	Adults	12	24.9±6.4	-	5	7	Achilles	60	80	3
		Elderly	12	74.8±13.2	-	6	6	Achilles	60	80	3
37	Eikema et al.. 2014	Adults	12	24.9±6.4	-	5	7	Achilles	60	80	3
		Elderly	11	74.8±13.2	-	6	5	Achilles	60	80	3
38	El-Kahky et al.. 2000	Adults	97	30.7	17-68	47	50	Achilles	20	250	2
		Vertigo/Instability	107	46.2	17-76	41	66	Achilles	20	250	2
39	Ema et al.. 2020	Adults	15	24±4	-	15	0	Achilles	1800	80	1.6
		Elderly	15	73±5	-	15	0	Achilles	1800	80	1.6
40	Enbom et al.. 1988	-	-	-	-	-	-	TS. Neck	-	20;40;60;80;100	0.4
41	Eysel-Gosepath et al.. 2016	Unilateral peripheral vestibular disorder	17	49±9	-	7	10	Achilles	30	80	1.5
		Adults	17	51±8	-	7	10	Achilles	30	80	1.5
42	dos Santos Fornari & Kohn. 2008	Adults	13	31.4 ± 8.7	-	-	-	Achilles	0.03	100	5
43	Fortin et al.. 2019	Teen	13	13.0±1.0	10-18	0	13	TA. Achilles	10	80	0.5-1
		Teen with idiopathic scoliosis	13	12.9±1.0	10-18	0	13	TA. Achilles	10	80	0.5-1
44	Fujiwara et al.. 2003	Adults	12	27.0±0.7	19-42	9	3	Achilles	30	100	1.5
45	Goble et al.. 2011	Adults	20	26.1	19.9-32.4	8	12	Tendons of metatarsals and on the crest of the lower portion of the tibia	21	80	0.2-1
		Elderly	20	68.9	62.3-81.3	8	12	Tendons of metatarsals and on the crest of the lower portion of the tibia	21	80	0.2-1
46	Hatzitaki et al.. 2004	Adults	16	26±4.8	23-41	10	6	Achilles	25	80	3
47	Hay et al.. 1996	Adults	10	24.6±8.3	-	-	-	Sol. TA	10	80	3
		Elderly	9	69.5±3.5	-	-	-	Sol. TA	10	80	3
48	Hayashi et al.. 1981	Adults	12		21-28	12	0	TA. Achilles	30	140	1.5
49	Hayashi et al.. 1988	Adults	10		21-31	10	0	Achilles	40	140	1.5
50	Heß et al.. 2021	Idiopathic normal pressure hydrocephalus	12	74.6±4.1	-	7	5	Foot	30	30	-
		iNPH-patients after surgical shunt therapy	18	72.0±7.0	-	15	3	Foot	30	30	-
		Elderly	20	71.5±3.6	-	12	8	Foot	30	30	-
51	Hubbuch et al.. 2015	Adults	10	24±2	-	2	8	Achilles	30	40	0.18
									30	120	0.31
									600	40	0.18
									600	120	0.31
52	Hwang et al.. 2014	Adults	10		21-35	6	4	Achilles	125	80	1
53	Hwang et al.. 2016	Parkinson Disease	8	66.3 ± 8.6		5	3	Achilles	125	80	1
54	Hytönen et al.. 1993	Children	18	-	6-15	-	-	Calf muscle	180	80	-
		Young adults	45	-	16-30	-	-	Calf muscle	180	80	-
		Adults	18	-	31-45	-	-	Calf muscle	180	80	-
		Older Adults	100	-	46-60	-	-	Calf muscle	180	80	-
		Elderly	16	-	61-75	-	-	Calf muscle	180	80	-
		Elderly	15	-	76-90	-	-	Calf muscle	180	80	-
55	Inglis et al.. 2002	Adults	6	26	-	-	-	55 locations equally distributed about the foot sole	-	25;50;250;400	-
		Elderly	6	89	-	-	-	55 locations equally distributed about the foot sole	-	25;50;250;400	-
56	Ito et al.. 2020	Elderly w/ fall risk	55	76	65-84	28	27	Gastroc + lumbar multifidus	15	30	0.8
		Elderly w/o fall risk	60	74	65-85	37	23	Gastroc + lumbar multifidus	15	30	0.8
57	Ivanenko et al.. 1999 (A)	Adults	9	-	25-45	6	3	Achilles	20	40	0.8
		Adults	9	-	25-45	6	3	Neck	20	60	0.5
58	Ivanenko et al.. 1999 (B)	Adults	13	-	20-39	6	7	Neck	15	50	0.8
59	Ivanenko et al.. 2000 (A)	Adults	7	-	22-39	4	3	Quad. Hamstring. TS. TA	6-8	80	1.5
									7-10	80	1.5
									Variable	80	1.5
60	Ivanenko et al.. 2000 (B)	Adults	6	-	20-49	-	-	TA. Achilles	10	60	0.8
61	Ivanenko et al.. 2000 (C)	Adults	7	-	22-39	4	3	Neck	6-8	80	0.8
									7-10	80	0.8
									Variable	80	0.8
62	Jamali et al.. 2019	Chronic stroke (high level of anxiety)	18	51.89 ± 10.90	-	14	4	Achilles	60	80	3
		Chronic stroke (low level of anxiety)	18	55.11 ± 10.93	-	14	4	Achilles	60	80	3
		Adults	18	56.56 ± 11.03	-	14	4	Achilles	60	80	3
63	Janssens et al., 2013	Adults	20	64±6	-	14	6	TS. Paraspinal	15	60	0.5
		COPD	20	64±7	-	14	6	TS. Paraspinal	15	60	0.5
64	Kabbaligere et al.. 2017	Adults	10	26.3 ± 4.1	-	-	-	Achilles	4	80	1
65	Kanakis et al.. 2014	Adults	20	21.3 ± 3.14	-	20	-	TA. Achilles	20	80	1.5-1.8
66	Karlberg & Magnusson. 1998	Post-op acoustic neurinoma	15	53.8±14.2	18-72	7	8	Gastrocnemius	10	60.80.100	-
67	Kavounoudias et al.. 1998	Adults	10	-	22-55	4	6	Feet	3	100	0.2-0.5
68	Kavounoudias et al.. 1999 (A)	Adults	9	-	22-55	4	5	Feet	5	50	0.2-0.5
69	Kavounoudias et al.. 1999 (B)	Adults	11	-	22-55	6	5	TA. Sol. TP. Peroneus. Neck	3	80	0.2-0.4
								TA. Sol. TP. Peroneus. Neck	2	80	0.2-0.4
70	Kavounoudias et al.. 2001	Adults	9	-	24-52	4	5	TA and forefoot sole	3	20. 40. 60. 80	0.2-0.5
71	Keshner et al.. 2014	Adults	21	-	20-29	-	-	Feet	30	10-55	-
72	Kiers et al., 2015	Adults (LBP)	215	39±11	-	162	53	TS, Paraspinal	15	70	0.5
73	Kinnaird et al.. 2016	Elderly	8	65±2		3	5	Right and left internal oblique (front) and right and left erector spi- nae	-	-	-
74	Koskimies et al.. 1997	Tension neck	27	48.5±6.9	31.2-57.8	-	-	Neck. Lumbar. Calf	-	-	-
		Adults	79	43.1±7.6	29.0-62.0	-	-	Neck. Lumbar. Calf	-	-	-
75	Kurokawa et al.. 2013	Adults	12	26.8±5.9	-	5	7	Achilles	5;10	100	1.5
76	Lackner et al.. 2000	Adults	10	-	19-26	-	-	Peroneus	25	120	3
77	Lapole et al.. 2012	Adults	17	27.3 ± 3.5	-	-	-	Achilles	3600	50	1
78	Lauzier et al.. 2021	Adults	20	24.85 ± 2.37	18-30	11	9	Feet	10	50	-
		Elderly	20	73.8 ± 5.72	>65	11	9	Feet	10	50	-
79	Lee et al.. 2012	Adults	11	22.9±4.8	-	7	4	Internal oblique. external oblique. and erector spinae muscles at about the level of the L4/L5 joint	5	sinusoidal signals at 250 Hz	200 nanometers
80	Lee et al.. 2013	Adults	10	22.0±3.1	-	5	5	Internal oblique. external oblique. and erector spinae muscles at about the level of the L4/L5 joint	5	sinusoidal signals at 250 Hz	200 nanometers
81	Lekhel et al.. 1997	Adults	19	33.8±10.0	24-49	12	7	Trapezius. Achilles	35 or 4	90 (Trapzius). 70 (Achilles)	0.5
		Labyrinthine defective	11	52.0±13.9	-	5	6	Trapezius. Achilles	35 or 4	90 (Trapzius). 70 (Achilles)	0.5
		Torticollis Chin to right shoulder	9	46±12	-	7	12	Trapezius. Achilles	35 or 4	90 (Trapzius). 70 (Achilles)	0.5
		Torticollis Chin to rigleftht shoulder	5	48±7	-			Trapezius. Achilles	35 or 4	90 (Trapzius). 70 (Achilles)	0.5
		Laterocollis Ear to right shoulder	3	32±7	-			Trapezius. Achilles	35 or 4	90 (Trapzius). 70 (Achilles)	0.5
		Laterocollis Ear to left shoulder	1	37	-			Trapezius. Achilles	35 or 4	90 (Trapzius). 70 (Achilles)	0.5
		Retrocollis	1	49	-			Trapezius. Achilles	35 or 4	90 (Trapzius). 70 (Achilles)	0.5
82	Lin et al.. 2012	Unilateral stroke w/ Intact Ankle JPS	16	59.6±16.0	-	13	3	Achilles	Variable	80	1
		Unilateral stroke w/ impaired Ankle JPS	19	61.1±15.3	-	13	6	Achilles	Variable	80	1
83	Lubetzky et al.. 2016	Adults	10	27.0±5.2	22-36	4	6	Achilles	20	80-85	-
		Ankle Sprain	10	22.2±4.6	18-31	4	6	Achilles	20	80-85	-
84	Lubetzky et al.. 2017	Adults	30	28.5 ± 5.4	-	12	18	Achilles	20	80-85	-
		CAI	10	22.2 ± 4.6	-	4	6	Achilles	20	80-85	-
85	Madeleine et al.. 2004	Chronic whiplash	11	33.3±6.7	-	4	7	Achilles	45	20. 80	2
		Adults	11	33.1±6.8	-	4	7	Achilles	45	20. 80	2
86	Magalhães & Kohn. 2011	Adults	10	28.1 ± 5.3	-	6	4	Index	120	Gaussian white noise	-
87	Magnard et al.. 2017	Adults	28	21.0±1.8	18-25	18	10	Achilles	60	80	0.2
88	Magnusson et al.. 1990	Adults	13	25.6±4.0	19-35			Gastrocnemius	-	20. 40. 60. 80. 100	0.4
89	Mahmoudian et al.. 2016	Adults	27	64.6±7.6	-	0	27	TS tendon. TA muscle belly. Vastus medialis muscle belly	-	70	0.5
		Early OA adults	27	66.9±6.5	-	0	27	TS tendon. TA muscle belly. Vastus medialis muscle belly	-	70	0.5
		Established OA adults	26	66.1±7.0	-	0	26	TS tendon. TA muscle belly. Vastus medialis muscle belly	-	70	0.5
90	Maitre et al.. 2013 (A)	Adults	17	20.0±1.3	-	0	17	Achilles	-	40	0.85
		Elderly	17	74.7±6.3	-	0	17	Achilles	-	40	0.85
91	Maitre et al.. 2013 (B)	Active adults		20.5 ± 1.1	-	0	17	Achilles	20	40	0.85
		Sedentary adults		20.0 ± 1.3	-	0	17	Achilles	20	40	0.85
		Elderly active		74.0 ± 3.8	-	0	17	Achilles	20	40	0.85
		Elderly sedentary		74.7 ± 6.3	-	0	17	Achilles	20	40	0.85
92	Maitre et al.. 2014	Elderly active	17	74.0±3.8	-	0	17	Achilles	20	40	0.85
		Elderly sedentary	17	74.7±6.3	-	0	17	Achilles	20	40	0.85
93	Maitre et al.. 2021	Adults	13	25.0 ± 9.2	-	6	7	Achilles	20	80	0.85
94	Martin et al.. 2015	Adults	10	22.0 ± 3.1	-	5	5	Internal oblique. external oblique. and erector spinae	-	250	200 nanom
95	Maurer et al.. 2001	Adults	8	36 ± 9	-	6	2	Feet	-	0.05. 0.1. 0.2. 0.4	-
		Chronic bilateral vestibular loss	4	35±3	-	4	0		-	0.05. 0.1. 0.2. 0.4	-
96	Mazzaro et al.. 2004	Adults	29	-	20-37	14	15	Achilles	-	110	-
97	McKay et al.. 2014	Children	10	6.3±0.6	-	5	5	Achilles	8	80	-
		Older Children	10	10.3±0.9	-	4	6	Achilles	8	80	-
		Adults	10	20.5±1.4	-	2	8	Achilles	8	80	-
98	Mildren et al.. 2017	Adults	8	27 ± 5.3	-	4	4	Achilles	-	10-115	Noisy Tendon Vibration
99	Mochizuki et al.. 2007	Adults	8	29.0 ± 7.2	-	5	3	Achilles	200	100	5
100	Modig et al.. 2012	Adults	25	25.1	19-41	12	13	Feet	-	120	-
101	Mohapatra et al.. 2012	Adults	9	25 ± 0.9	-	3	6	Achilles	30	90	1
102	Mullie & Duclos. 2014	Adults	12		-	-	-	TS	18	80	0.5-1
		Hemiparesis	9	47.8±11.8	-	-	-	TS	18	80	0.5-1
103	Naessen et al.. 1997	Elderly women receiving estrogens	16	67.9	-	0	16	Calf muscle		20. 40. 60. 80. 100	-
		Elderly women	16	68.3±2	-	0	16				-
104	Naka et al.. 2015	Adults	13	24.4 ± 5.0	-	6	7	TS	5	30. 40. 50. 60	-
								Feet	5	30. 40. 50. 60	-
105	Nakagawa et al.. 1993	Adults	21		23-29	-	-	Achilles	-	100	-
106	Oku et al.. 2020	Total hip arthroplasty	16	65.1±11.0	-	0	16	Feet	30	40	1.8
107	Papavasileiou et al.. 2022 (A)	Adults	18	25.9 ± 5.5	-	9	9	Achilles	12-15	80	1
		Elderly	16	71.2 ± 5.9	-	12	4	Achilles	12-15	80	1
108	Papavasileiou et al.. 2022 (B)	Adults	20	25.1 ± 5.1	-	11	9	Achilles	12-15	80	1
		Elderly	16	71.8 ± 6.1	-	11	5	Achilles	12-15	80	1
109	Pavailler et al.. 2016	Adults	47	26.0±7.4	-	41	6	Peroneus	20	60	0.5
								Lumbar	20	60	0.5
110	Pereira et al.. 2016	PD w/ FoG	16	70.71 ± 7.77	-	14	2	TS	-	100	1.2
111	Picot et al., 2022	Teen elite handball players	35	15		21	14	TS. Paraspinal	20	80	0.5
		Teen elite handball players	35	15		21	14	TS. Paraspinal	20	80	0.5
112	Poortvliet et al.. 2018	Adults (sham)	14	25.14 ± 4.44	-	7	7	Achilles	15	75	1.5
		Adults (tDCS)	14	25.64 ± 3.82	-	5	9	Achilles	15	75	1.5
113	Pyykkö et al.. 1991	Adults	20	34.2	21-42	-	-	Calf. Neck	10-20	32.63.100.125.150	2.1
		Peripheral vestibular lesion	11	46	32-54	-	-	Calf. Neck	10-20	32.63.100.125.150	2.1
		Central vestibular lesion	17	57	44-68	-	-	Calf. Neck	10-20	32.63.100.125.150	2.1
114	Quoniam et al.. 1995	Adults	9		20-44	-	-	Biceps. triceps brachii	8 (biceps. triceps). 3(Sol. TA)	80	0.5
		Elderly (60)	10	64.4	60-69	-	-	Biceps. triceps brachii	8 (biceps. triceps). 3(Sol. TA)	80	0.5
		Elderly (70)	9	74.6	70-78	-	-	Biceps. triceps brachii	8 (biceps. triceps). 3(Sol. TA)	80	0.5
		Elderly (80)	7	83.7	80-86	-	-	Biceps. triceps brachii	8 (biceps. triceps). 3(Sol. TA)	80	0.5
115	Radhakrishnan et al.. 2011	Adults	17	26.7 ± 4.23	-	10	7	Achilles		80	3
116	Ribot-Ciscar et al.. 2004	Muscular dystrophy	20	35.4 ± 13	-	12	8	Triceps brachii. biceps brachii. wrist (ABD. ADD. flexor. extensor). Quad. Hamstring. GM. TA. Trapezius. Splenii	15	80	0.5
		Adults	10	35.1 ± 10.2	-	-	-	Triceps brachii. biceps brachii. wrist (ABD. ADD. flexor. extensor). Quad. Hamstring. GM. TA. Trapezius. Splenii	15	80	0.5
		Experiment 3: Muscular dystrophy	11	-	-	-	-	Ankle. Neck	2	80	0.5
117	Roll et al.. 1998	Astronauts	5	38	-	5	0	Sol. TA. Neck	5	70	0.2-0.5
					-				10	70	0.2-0.5
118	Roll et al.. 2002	Adults	10		25-50	5	5	Feet	10	0-100	0.5
119	Ruget et al.. 2008	Adults	7	25	24-29	-	-	Peroneus longus	1	40. 80	1.2
					-	-	-	TP		40. 80	1.2
120	Sacco et al.. 2017	Adults	20	25±3	-	-	-	Achilles	1	% of treshold	75 nanometers
121	Sajedifar et al.. 2020	Stroke	12	52.4±9.0	33-69	8	4	Feet	300	100	-
122	Shanahan et al.. 2014	Knee OA	30	66±7	-	13	17	VM. TS. TA	15	60	0.5
		Elderly	30	65±8	-	13	17	VM. TS. TA	15	60	0.5
123	Simoneau et al.. 2005	Scoliosis	8	16.4	-	1	7	Sol.Gastroc. TA	15	80	3
124	Simoneau et al.. 2006	Scoliosis	8	16.3 ± 2.1	-	1	7	Sol.Gastroc. TA	15	80	3
125	Slijper & Latash. 2004	Adults	14	28.0±4.5	-	7	7	Achilles	Variable	100	1
126	Smiley-Oyen et al..2002	PD	8	69.1 ± 7.2	-	4	4	Sol	10	90	-
		Adults	8	21.9 ± 1.0	-	2	6	Sol	10	90	-
127	Sorensen et al.. 2001	Adults	5		23-28	3	2	Achilles. TA	Variable	90	2
128	Spiliopoulou et al.. 2012	Adults	29	24.9 ± 3.5	-	0	29	Achilles	20	80	1.5-1.8
129	Stål et al.. 2003	Adults	16	24.7	22-27	8	8	Calf	205	85	1
130	Stolbkov & Orlov. 2009	Adults	6	-	-	6	0	Achilles	50-140	25-30	1
131	Talis & Solopova. 2000	Adults	8	33.9±7.3	-	5	3	Achilles	20	60-70	0.5
132	Teasdale et al.. 2017	Adults	10	24.3 ± 4.1	-	6	4	Gastroc	-	80	1
								TA	-	80	1
133	Thompson et al.. 2007	Adults	12	25.3 ± 6.2	-	5	7	Achilles	30	80	1.5
134	Thompson et al.. 2011	Adults	12	26.8 ± 3.2	-	5	7	Achilles	-	80	1.5
								Feet	-	80	1.5
135	Turnock & Layne. 2009	Adults	20	22±1	19-34	14	6	Achilles	20	70	-
136	Valkovič et al.. 2006	Early-stage PD	11	65.1 ± 4.9	-	9	2	Sol	-	50	1
		Advanced-stage of PD	11	66.6 ± 7.7	-	8	3	Sol	-	50	1
		Elderly	11	66.1 ± 4.8	-	8	3	Sol	-	50	1
137	Van Doornik et al.. 2011	Adults	11	-	-	-	-	Achilles	-	110	5
138	Vaugoyeau et al.. 2011	PD	11	62 ± 7.2	-	-	-	Achilles	30	80	0.85
		Adults	10	59±6.7	-	-	-	Achilles	30	80	0.85
139	Vizirgianakis et al.. 2021	Adults	19	24 ± 7.4	-	-	-	Achilles	20	80	1.5-1.8
140	Vuillerme et al.. 2001	Expert gymnasts	7	21.1 ± 1.3	-	7	0	Gastrocnemius. TA	10	80	1
		Expert soccer. handball or tennis	7	22.6 ± 2.1	-	7	0	Gastrocnemius. TA	10	80	1
141	Vuillerme & Cuisinier.. 2008	Adults	10	27.5 ± 5.7	-	-	-	Achilles	10	80	3
142	Welgampola & Day. 2006	Adults	16	-	23-51	-	-	Mastoid	2	500	-
143	Wierzbicka et al.. 1998	Adults	12	-	23-59	6	6	Achilles. TA. SCM. Neck	30	80	0.2
144	Wuehr et al.. 2018	Primary orthostatic tremor	9	68.3±8.7	55-76	5	4	Sol	30	50	1
145	Xu et al.. 2017	Adults	12	23.8 ± 9.3	-	5	7	Achilles	30	70	1
		Adults	11	21.6 ± 4.0	-	3	8	Achilles	30	70	1
		Adults	12	21.5 ± 3.5	-	6	6	Achilles	30	70	1
146	Yagi et al.. 2000	Adults	59	25.6	21-34	39	20	TS. TA. Quad. BF. Lumbar. Trapezius and Upper dorsal neck	20	100	1
		Unilateral Vestibular dysfunction	12	55.5	31-66	-	-	TS. TA. Quad. BF. Lumbar. Trapezius and Upper dorsal neck	20	100	1
147	Young & Layne. 2020	Adults	15	23.5±3.7	19-30	6	9	TA. Achilles	30	80	1
