# Supplementary material for: Vibration-induced postural reactions: a scoping review on parameters and populations studied
Source: Front Hum Neurosci. 2024 Jan 3;17:1307639. doi: 10.3389/fnhum.2023.1307639 (PMC10791994; doi:10.3389/fnhum.2023.1307639)
Supplement: Supplementary Data Sheet S2 — Methodological rationale data. [file Data_Sheet_2.XLSX]

## Sheet: S2
Article title:		Vibration-induced postural reactions: A scoping review on parameters and populations studied
Journal:		Frontiers in Human Neuroscience
Authors		Michaël Bertrand-Charette, Marie-Pier Perron, Rubens A. da Silva, Louis-David Beaulieu
Corresponding author:		Louis-David Beaulieu; BioNR Research Lab, Université du Québec à Chicoutimi, Chicoutimi, Qc, Canada; Département des Sciences de la Santé, Centre intersectoriel en santé durable, Université du Québec à Chicoutimi (UQAC), Chicoutimi, Qc, Canada. Louis-David_Beaulieu@uqac.ca
	Article	Population	Location	Duration (s)	Frequency (Hz)	Amplitude (mm)	Rationale
1	Abdelhafid Kadri et al., 2020	Adults	Achilles, TA	10	80	-	The frequency of vibration was set at 80 Hz. This frequency was chosen to produce a strong depolarization of muscle spindles (Polónyová and Hlavacka, 2001; Roll and Vedel, 1982).
2	Abrahámová et al., 2009	Adults	Achilles	10	40;60;80	-	Not mentionned
		Elderly	Achilles	10	40;60;80	-
3	Annor 2021	Adults	Achilles, BF, Quad, TA	5	180;190;250	-	Not mentionned
		Elderly	Achilles, BF, Quad, TA	5	180;190;250	-
4	Barbieri et al., 2007 (Exp #1)	Adults	Achilles	900	85	0.85	Vibration characteristics, frequency (85 Hz) and amplitude (0.85 mm), were those proposed by Roll et al. (1989).
	Barbieri et al., 2007 (Exp #2)	Adults	Achilles	8	85	0.85
5	Barbieri et al., 2013	Adults	Achilles	8	85	0.85	(frequency: 85 Hz and amplitude: 0.85mm) were those proposed by Roll et al. [18]
6	Baudry & Duchateau 2014	Adults	Achilles	30	80	1	The frequency and duration of tendon vibration was selected according to previous work reporting a greater effect for 80-Hz frequency on MEP amplitude (Siggelkow et al., 1999) and that the MEP changes were maintained across long vibration durations (>30 s; Steyvers et al., 2003).
7	Baudry & Duchateau 2020	Adults	Achilles	3600	80	1	Vibration at 80-Hz frequency with a 1-mm amplitude was used, based on previous work reporting that Ia afferents discharge harmonically with the vibration frequency up to 80 Hz and are sensitive to small vibration amplitude (Roll et al., 1989). These parameters (amplitude and frequency) were previously shown to be optimal to induce kinaesthetic (Roll and Vedel, 1982), and postural perturbations (E…
		Elderly	Achilles	3600	80	1
		Adults	Achilles	3600	80	1
		Elderly	Achilles	3600	80	1
8	Bekkers et al., 2014	PD fallers	Achilles	20	35	-	Not mentionned
		Elderly fallers	Achilles	20	35	-
9	Billot et al., 2015	Adults	Achilles	10	100	3	Each motor was embedded in a plastic cylinder (10 cm long, 3 cm in diameter) and produced a mechanical oscillation of 3mm amplitude at 100 Hz (Simoneau et al., 2006).
10	Blouin et al., 2003	Adults	Sol, TA	30	80	3	Not mentionned
		Adults	Sol, TA	30	80	3
11	Bonan et al., 2013	Stroke	Achilles, TA	35	50	1	Not mentionned
			Gluteus medius	35	90	1
		Adults	Achilles, TA	35	50	1
			Gluteus medius	35	90	1
12	Bonan et al., 2015	Stroke	Achilles, TA	35	50	1	These frequencies were chosen after a pilot investigation had demonstrated that it induces a sufficient displacement to be registered.
			Gluteus medius	35	90	1
		Adults	Achilles, TA	35	50	1
			Gluteus medius	35	90	1
13	Bove et al., 2003	Adults	Achilles, TA	900	90	0.80	These values are close to those reported in the literature for analogous vibration stimulation in humans (Hendrie & Lee 1978; Cody et al. 1987; Roll et al. 1989).
14	Bove et al., 2006	Adults	Achilles	Variable	90	-	Not mentionned
15	Brumagne et al., 2004	Adults	TS. TA. Paraspinal	15	60	0.5	Not mentionned
		Adults (LBP)	TS. TA. Paraspinal	15	60	0.5
		Elderly	TS. TA. Paraspinal	15	60	0.5
		Elderly (LBP)	TS. TA. Paraspinal	15	60	0.5
16	Brumagne et al., 2008	Adults	TS. TA. Multifidus	15	60	0.5	These characteristics of vibration were chosen to induce maximal illusory joint movement and were demonstrated to induce a significant muscle- lengthening illusion in healthy individuals [Cordo et al., 2005; Roll & Vedel 1982]
		Adults (LBP)	TS. TA. Multifidus	15	60	0.5
17	Busquet et al., 2018	Children non-gymnast	Achilles	10	85	1	Two vibrators (frequency = 85 Hz, amplitude = 1 mm) were strapped over both Achilles tendons [23; Tjernstrom et al.]
		Children gymnast	Achilles	10	85	1
		Teen non-gymnast	Achilles	10	85	1
		Teen gymnast	Achilles	10	85	1
18	Caccese et al., 2020	Soccer players (low exposure)	Achilles	125	0.28	-	Not mentionned
		Soccer players (high exposure)	Achilles	125	0.28	-
19	Caccese et al., 2021	Recent concussion	Achilles	125	0.28	-	Not mentionned
		History of concussion	Achilles	125	0.28	-
		Adults	Achilles	125	0.28	-
20	Caudron et a., 2007	Adults	Achilles	2.2	90	-	Not mentionned
21	Caudron et al., 2010	Adults	Achilles	10	90	0.85	Not mentionned
22	Caudron et al., 2018	Adults	Achilles	60	90	0.2	The vibration amplitude (200 μm) and frequency (90 Hz) were optimal for producing type Ia fiber responses (no source cited)
23	Ceyte et la., 2007	Adults	Achilles		90	0.2	Not mentionned
24	Cignetti et al., 2013	Teen	Achilles	12	100	1	Not mentionned
		Adults	Achilles	12	100	1
25	Cofré Lizama et al., 2016	Adults	Gluteus medius	50	100	-	A vibration frequency of 100 Hz was selected to maximize effects on postural sway (Roll et al. 1989; Wierzbicka et al. 1998).
26	Cornwall & Gregory, 2017	Adults	Low back	15	53	-	[...] the vibration was turned ON applying cutaneous vibration to the low back at a frequency of 53 Hz (factory setting)
27	Courtine et al., 2007	Adults	Soleus, Peroneus lateralis, TP, TA, Thigh, BF, RF, Glut, Abdominal, Trunk lombar, Trunk thoracic, Trapezius, SCM, Splenius, Delt	60	80	0.80	Not mentionned
28	Cyr et al., 2019	Adults	Achilles	5	70	1	In this study, vibration (n = 2, Freq.: 70 Hz, amplitude: ~1 mm) was applied to the Achilles tendon to cause a backward body sway, which is known as a vibration-induced postural response [11; Eklund 1972, 36; Simoneau et al., 2006, 37; Teasdale et al, 2001].
29	Danna-dos-Santos et al., 2008	Adults	Achilles	-	100	-	Not mentionned
30	De Nunzio et al., 2005	Adults	Achilles, BF, Quad, TA, Neck	30	90	0.90	Vibrators were driven at a frequency of 90 Hz by a control unit—i.e., a frequency appropriate for the activation of the largest possible number of primary muscle spindle endings (Burke et al. 1976; Roll et al. 1989a)
31	Dettmer et al., 2013	Adults	Achilles	20	70	-	70 Hz is within a range of frequencies shown to be effective in stimulating muscle spindles around the ankles (Polónyová & Hlavacka, 2001) and evoke postural responses.
32	Doumas et al., 2019	Adults	Achilles	180	80	3	Tendon vibration applied at 80–100 Hz activates Ia spindle affer- ents, triggering the tonic vibration reflex and creating the illusion that the muscle is lengthening [4; Bianconi& van der Meulen 1963, 5; Burke et al., 1976, 6; Roll & Devel, 1982, 7; Roll et al., 1989]. (Stated in the introduction)
33	Duclos et al., 2014	Adults	Peroneus Longus, Achilles	20	80	0.2-0.5	Vibration frequency was set at 80 Hz with an amplitude of 0.2-0.5 mm [17; Roll et al., 1989]. These parameters are considered to be the most pertinent for the generation of illusory movement according to Roll et al. [15; Roll et al., 2000, 16; Bergenheim., 17; Roll et al., 1989].
34	Duclos et al., 2015	Adults	Peroneus Longus, Achilles	20	80	0.2-0.5	[...] vibration (80 Hz, 0.2–0.5 mm; Kavounoudias et al., 2001) was applied for 20 s
		Left Brain Damage	Peroneus Longus, Achilles	20	80	0.2-0.5
		Right Brain Domage	Peroneus Longus, Achilles	20	80	0.2-0.5
35	Duysens et al., 2008	Adults	Foot	0.250	50-150	-	They used mechanical vibration (during 3 s at 20, 40, 60 or 80 Hz) on the foot sole to induce whole body tilts, but they also observed that such stimuli induced prominent responses in SOL [56; Kavounoudias et la., 2001] (Stated in the introduction)
36	Eikema et al., 2013	Adults	Achilles	60	80	3	Not mentionned
		Elderly	Achilles	60	80	3
37	Eikema et al., 2014	Adults	Achilles	60	80	3	Not mentionned
		Elderly	Achilles	60	80	3
38	El-Kahky et al., 2000	Adults	Achilles	20	250	2	Not mentionned
		Vertigo/Instability	Achilles	20	250	2
39	Ema et al., 2020	Adults	Achilles	1800	80	1.6	To selectively stimulate Ia afferents, the vibration frequency was set at 80 Hz (Roll et al., 1989)
		Elderly	Achilles	1800	80	1.6
40	Enbom et al., 1988	-	TS, Neck	-	20;40;60;80;100	0.4	Not mentionned
41	Eysel-Gosepath et al., 2016	Unilateral peripheral vestibular disorder	Achilles	30	80	1.5	Not mentionned
		Adults	Achilles	30	80	1.5
42	dos Santos Fornari & Kohn, 2008	Adults	Achilles	0.03	100	5	High frequency (e.g., 100Hz or higher) vibratory stimulation of a tendon may evoke the tonic vibration reflex (TVR) that has been employed as a tool for understanding peripheral and central mechanisms in the human nervous system, and also to evaluate nervous system disease [7; Burke & Schiller, 1976,10; Delliaux & James, 2006,23; Mottram et al., 2006,24; Person & Kozhina, 1992,31; Trompetto et al…
43	Fortin et al., 2019	Teen	TA, Achilles	10	80	0.5-1	Applying vibration to a muscle tendon specifically activates the muscle spindle primary endings (Burke et al., 1976; Roll and Vedel, 1982).
		Teen with idiopathic scoliosis	TA, Achilles	10	80	0.5-1
44	Fujiwara et al., 2003	Adults	Achilles	30	100	1.5	The vibration frequency was set at 100 Hz, as in a previous report [31; Roll et al., 1989], with an amplitude of 1.5 mm.
45	Goble et al., 2011	Adults	Tendons of metatarsals and on the crest of the lower portion of the tibia	21	80	0.2-1	These parameters are known to provide optimal stimulation of muscle spindles (Goodwin et al., 1972; Roll and Vedel, 1982; Roll et al., 1989).
		Elderly	Tendons of metatarsals and on the crest of the lower portion of the tibia	21	80	0.2-1
46	Hatzitaki et al., 2004	Adults	Achilles	25	80	3	At the chosen frequency of 80 Hz (Courtine et al. 2001), the amplitude of the vibration …
47	Hay et al., 1996	Adults	Sol, TA	10	80	3	Not mentionned
		Elderly	Sol, TA	10	80	3
48	Hayashi et al., 1981	Adults	TA, Achilles	30-40	140	1.5	Not mentionned
49	Hayashi et al., 1988	Adults	Achilles	40	140	1.5	Previous studies noted that a high-frequency vibration effected a larger body sway (7; Hayashi et al., 1981). Therefore, the experiments were performed with a relatively high-frequency vibration of 140 Hz (1.5 mm ampli- tude).
50	Heß et al., 2021	Idiopathic normal pressure hydrocephalus	Foot	30	30	-	Vibration frequency was set to 30 Hz, a frequency which primarily innervates fast adapting (FA I) cutaneous afferents (Meissner corpuscles) [28; Toma & Nakajima, 1995].
		iNPH-patients after surgical shunt therapy	Foot	30	30	-
		Elderly	Foot	30	30	-
51	Hubbuch et al., 2015	Adults	Achilles	30	40	0.18	Previously, the low end of this frequency range had no effect on an ankle movement matching task, with the effect of vibration increasing with higher frequencies across this range (Floyd et al., 2014).
				30	120	0.31
				600	40	0.18
				600	120	0.31
52	Hwang et al., 2014	Adults	Achilles	125	80	1	Not mentionned
53	Hwang et al., 2016	Parkinson Disease	Achilles	125	80	1	Not mentionned
54	Hytönen et al., 1993	Children	Calf muscle	180	80	-	Not mentionned
		Young adults	Calf muscle	180	80	-
		Adults	Calf muscle	180	80	-
		Older Adults	Calf muscle	180	80	-
		Elderly	Calf muscle	180	80	-
		Elderly	Calf muscle	180	80	-
55	Inglis et al., 2002	Adults	55 locations equally distributed about the foot sole	-	25;50;250;400	-	While reduction of cutaneous foot sole information is associated with postural instability, low amplitude vibratory activation (0.2-0.5 mm, 20-80 Hz) of foot sole cutaneous afferents leads to directionally specific postural sway (Kavounoudias et al. 1998, 1999). Recent work by Mergner and colleges has also found that mechanical stimulation of the plantar skin, in the range of natural postural swa…
		Elderly	55 locations equally distributed about the foot sole	-	25;50;250;400	-
56	Ito et al., 2020	Elderly w/ fall risk	Gastroc + lumbar multifidus	15	30	0.8	[...]with one frequency of sinusoidal vibratory stimulation (0.8 mm): 30 Hz on the GS and 30 Hz on the LM (Naka et al. 2015; Ito et al. 2018a,b; Toosizadeh et al. 2018a; Ehsani et al. 2018).
		Elderly w/o fall risk	Gastroc + lumbar multifidus	15	30	0.8
57	Ivanenko et al., 1999 (A)	Adults	Achilles	20	40	0.8	In a relaxed muscle there is a one-to-one relationship with the vibratory cycles at least in the frequency range of <100 Hz (Bianconi & van der Meulin, 1963; Brown et al., 1967; Burke et al., 1976; Roll & Vedel, 1982; Roll et al., 1989a). (Stated in the introduction)
		Adults	Neck	20	60	0.5
58	Ivanenko et al., 1999 (B)	Adults	Neck	15	50	0.8	Not mentionned
59	Ivanenko et al., 2000 (A)	Adults	Quad, Hamstring, TS, TA	6-8	80	1.5	Not mentionned
				7-10	80	1.5
				Variable	80	1.5
60	Ivanenko et al., 2000 (B)	Adults	TA, Achilles	10	60	0.8	Not mentionned
61	Ivanenko et al., 2000 (C)	Adults	Neck	6-8	80	0.8	Stimulation of neck muscle proprioceptors (0·8 mm, 80 Hz sinusoid) was carried out by means of a custom-designed electromechanical vibrator (DC motor, equipped with small eccentric rotating masses; see Ivanenko et al. 1999a).
				7-10	80	0.8
				Variable	80	0.8
62	Jamali et al., 2019	Chronic stroke (high level of anxiety)	Achilles	60	80	3	Not mentionned
		Chronic stroke (low level of anxiety)	Achilles	60	80	3
		Adults	Achilles	60	80	3
63	Janssens et al., 2013	Adults	TS. Paraspinal	15	60	0.5	[...]vibration was offered at a high frequency and low amplitude (60 Hz, 0.5 mm) [21; Roll & Vedel 1982]
		COPD	TS. Paraspinal	15	60	0.5
64	Kabbaligere et al., 2017	Adults	Achilles	4	80	1	The Achilles tendons were stimulated bilaterally by using continuous 80Hz, 1mm amplitude vibration using cylindrical shaped vibrators (VB 115, Techno-Concept, Cereste, FR) [13; Roll et al., 1989].
65	Kanakis et al., 2014	Adults	TA, Achilles	20	80	1.5-1.8	Not mentionned
66	Karlberg & Magnusson, 1998	Post-op acoustic neurinoma	Gastrocnemius	10	60,80,100	-	Not mentionned
67	Kavounoudias et al., 1998	Adults	Feet	3	100	0.2-0.5	Because the vibration driving the cutaneous receptors (17; Ribot et al., 1989) partially differs from that driving the muscle spindles, we set vibration frequency to 100 Hz, i.e. 20 Hz higher than the mean limit for one-to-one driving of muscle spindle endings.(18; Roll & Vedel, 1982)
68	Kavounoudias et al., 1999 (A)	Adults	Feet	5	50	0.2-0.5	We had shown that a 100 Hz frequency vibration applied to the anterior or posterior foot zones of standing subjects caused spatially oriented whole-body tilts depending on the zone stimulated [5; Kavounoudias et al., 1998]. (Stated in the introduction)
69	Kavounoudias et al., 1999 (B)	Adults	TA, Sol, TP, Peroneus, Neck	3	80	0.2-0.4	Not mentionned
			TA, Sol, TP, Peroneus, Neck	2	80	0.2-0.4
70	Kavounoudias et al., 2001	Adults	TA and forefoot sole	3	20, 40, 60, 80	0.2-0.5	Not mentionned
71	Keshner et al., 2014	Adults	Feet	30	10-55	-	Not mentionned
72	Kiers et al., 2015	Adults (LBP)	TS, Paraspinal	15	70	0.5	Not mentionned
73	Kinnaird et al., 2016	Elderly	Right and left internal oblique (front) and right and left erector spi- nae	-	-	-	Not mentionned
74	Koskimies et al., 1997	Tension neck	Neck, Lumbar, Calf	-	-	-	Not mentionned
		Adults	Neck, Lumbar, Calf	-	-	-
75	Kurokawa et al., 2013	Adults	Achilles	5;10	100	1.5	The vibration frequency was set at 100 Hz with a 1.5 mm amplitude as previously described (Fujiwara et al 2003).
76	Lackner et al., 2000	Adults	Peroneus	25	120	3	Stimulation at 100 –120 Hz is well suited to activate muscle spindle receptors and is com- monly employed to elicit tonic vibration reflexes (Goodwin et al. 1972; Hagbarth and Eklund 1966; Lackner and Levine 1979).
77	Lapole et al., 2012	Adults	Achilles	3600	50	1	[...] as previously performed [27;Lapole & Pérot, 2010], the tendon vibrator (Techno-Concept, VB 115) was strapped on the Achilles tendon of the right ankle and vibration (amplitude: 1mm; frequency: 50Hz) was applied dur- ing 1 h in a seated position
78	Lauzier et al., 2021	Adults	Feet	10	50	-	Vibration was delivered at 50 Hz by the 40 vibrators (20/foot) of the portable vibration platform (PortVIBplate—see Lafontaine et al. (2020))
		Elderly	Feet	10	50	-
79	Lee et al., 2012	Adults	Internal oblique, external oblique, and erector spinae muscles at about the level of the L4/L5 joint	5	sinusoidal signals at 250 Hz	200 nanometers	The vibration frequency was selected to fit within the one-to-one frequency response of fast-adapting cutaneous receptors (Johansson et al. 1982; Knibestol and Vallbo 1970; Ribot-Ciscar et al. 1989; Vedel and Roll 1982)
80	Lee et al., 2013	Adults	Internal oblique, external oblique, and erector spinae muscles at about the level of the L4/L5 joint	5	sinusoidal signals at 250 Hz	200 nanometers	The stimulation frequency was selected to avoid the response of muscle spindles (Burke et al., 1976a, 1976b; Roll et al., 1989)
81	Lekhel et al., 1997	Adults	Trapezius, Achilles	35 or 4	90 (Trapzius), 70 (Achilles)	0.5	Not mentionned
		Labyrinthine defective	Trapezius, Achilles	35 or 4	90 (Trapzius), 70 (Achilles)	0.5
		Torticollis Chin to right shoulder	Trapezius, Achilles	35 or 4	90 (Trapzius), 70 (Achilles)	0.5
		Torticollis Chin to rigleftht shoulder	Trapezius, Achilles	35 or 4	90 (Trapzius), 70 (Achilles)	0.5
		Laterocollis Ear to right shoulder	Trapezius, Achilles	35 or 4	90 (Trapzius), 70 (Achilles)	0.5
		Laterocollis Ear to left shoulder	Trapezius, Achilles	35 or 4	90 (Trapzius), 70 (Achilles)	0.5
		Retrocollis	Trapezius, Achilles	35 or 4	90 (Trapzius), 70 (Achilles)	0.5
82	Lin et al., 2012	Unilateral stroke w/ Intact Ankle JPS	Achilles	Variable	80	1	It has been reported that vibration at frequencies of 10 to 160Hz and amplitudes of 0.2 to 2mm could elicit illusory sensation of joint motion (19; Roll & Vedel, 1982,26; Eklund 1972)
		Unilateral stroke w/ impaired Ankle JPS	Achilles	Variable	80	1
83	Lubetzky et al., 2016	Adults	Achilles	20	80-85	-	A frequency of 80-85 Hz has been used previously (Abraha ́mova ́ et al., 2009; Thompson et al., 2011, 2007) and produced larger responses than slower frequencies (Abraha ́mova ́ et al., 2009).
		Ankle Sprain	Achilles	20	80-85	-
84	Lubetzky et al., 2017	Adults	Achilles	20	80-85	-	Vibration-induced falling has been produced with frequencies ranging from 20 to 165 Hz.[16; Eklund 1972] A frequency of 80 to 85Hz has been used previously and shown to produce larger responses than vibrations at slower frequencies.[32; Abrahmova et al., 2009]
		CAI	Achilles	20	80-85	-
85	Madeleine et al., 2004	Chronic whiplash	Achilles	45	20, 80	2	Not mentionned
		Adults	Achilles	45	20, 80	2
86	Magalhães & Kohn, 2011	Adults	Index	120	Gaussian white noise	-	Not mentionned
87	Magnard et al., 2017	Adults	Achilles	60	80	0.2	The effects of tendon vibration are modulated by its frequency, and appear to be maximal around 80 Hz (Roll & Vedel, 1982; Roll et al., 1989).
88	Magnusson et al., 1990	Adults	Gastrocnemius	-	20, 40, 60, 80, 100	0.4	Not mentionned
89	Mahmoudian et al., 2016	Adults	TS tendon, TA muscle belly, Vastus medialis muscle belly	-	70	0.5	These characteristics of vibration were chosen to induce the maximal illusory joint movement [21; Roll & Vedel, 1982]
		Early OA adults	TS tendon, TA muscle belly, Vastus medialis muscle belly	-	70	0.5
		Established OA adults	TS tendon, TA muscle belly, Vastus medialis muscle belly	-	70	0.5
90	Maitre et al., 2013 (A)	Adults	Achilles	-	40	0.85	The aim was to modulate Ia afferences (Roll and Vedel 1982; Roll et al. 1989).
		Elderly	Achilles	-	40	0.85
91	Maitre et al., 2013 (B)	Active adults	Achilles	20	40	0.85	Not mentionned
		Sedentary adults	Achilles	20	40	0.85
		Elderly active	Achilles	20	40	0.85
		Elderly sedentary	Achilles	20	40	0.85
92	Maitre et al., 2014	Elderly active	Achilles	20	40	0.85	The aim was to modulate Ia afferences (Roll & Vedel, 1982; Roll et al., 1989).
		Elderly sedentary	Achilles	20	40	0.85
93	Maitre et al., 2021	Adults	Achilles	20	80	0.85	Not mentionned
94	Martin et al., 2015	Adults	Internal oblique, external oblique, and erector spinae	-	250	200 nanom	To manipulate posture without altering muscle proprioception, as justified previously (Lee et al. 2013a), we simulated localized skin stretch with a high-frequency sinusoidal vibration of 250 Hz and 200 μm peak-to-peak amplitude.
95	Maurer et al., 2001	Adults	Feet	-	0.05, 0.1, 0.2, 0.4	-	Not mentionned
		Chronic bilateral vestibular loss		-	0.05, 0.1, 0.2, 0.4	-
96	Mazzaro et al., 2004	Adults	Achilles	-	110	-	High-frequency tendon vibration is a powerful stimulus for the group Ia afferents (Burke et al. 1976a; Roll and Vedel 1982; Roll et al. 1989).
97	McKay et al., 2014	Children	Achilles	8	80	-	A small wave pulse motor with an eccentric mass was used to stimulate the right Achilles tendon at 80 Hz [15; Kavounoudias et al., 1999,17; Ivanenko et al., 2000,24; Ribot-Ciscar et al., 1998,25; Verschueren et al., 2003].
		Older Children	Achilles	8	80	-
		Adults	Achilles	8	80	-
98	Mildren et al., 2017	Adults	Achilles	-	10-115	Noisy Tendon Vibration	Human muscle spindles, however, have the capacity to respond and entrain to higher frequency stimuli (exceeding 100 Hz; Ref. 15; Fallon & Macefield, 2007), and strong reflex EMG modulation can be observed during high-fre- quency sinusoidal stretching (50 Hz; Refs. 35; Matthews 1993, 36; Matthews, 1994). (Stated in the introduction)
99	Mochizuki et al., 2007	Adults	Achilles	200	100	5	Not mentionned
100	Modig et al., 2012	Adults	Feet	-	120	-	Not mentionned
101	Mohapatra et al., 2012	Adults	Achilles	30	90	1	The results of a pilot experiment involving two subjects demonstrated that vibration induces a small backward body tilt.
102	Mullie & Duclos, 2014	Adults	TS	18	80	0.5-1	Muscle vibration is commonly used to study the role of proprioceptive information in motor control as it generates a strong proprioceptive stimulation when applied at a frequency of 80–100 Hz and with amplitude between 0.5 and 1 mm [4; Roll et al. 1989,5; Fallon & Macefield, 2007,6; Roll & Vedel, 1982]. (Stated in the introduction)
		Hemiparesis	TS	18	80	0.5-1
103	Naessen et al., 1997	Elderly women receiving estrogens	Calf muscle		20, 40, 60, 80, 100	-	maximum sway ensues at 80 Hz.[7; Aalto et al., 1988]
		Elderly women				-
104	Naka et al., 2015	Adults	TS	5	30, 40, 50, 60	-	When a subject is standing with eyes closed, vibration of the triceps surae or forefoot soles at 20–150 Hz induces backward-lean of the body for most subjects, with a longer response latency than spinal reflexes (Eklund, 1972; Kavounoudias, Roll, & Roll, 2001; Kavounoudias, Roll, & Roll, 1999b) (Stated in the introduction)
			Feet	5	30, 40, 50, 60	-
105	Nakagawa et al., 1993	Adults	Achilles	-	100	-	Not mentionned
106	Oku et al., 2020	Total hip arthroplasty	Feet	30	40	1.8	Not mentionned
107	Papavasileiou et al., 2022 (A)	Adults	Achilles	12-15	80	1	Not mentionned
		Elderly	Achilles	12-15	80	1
108	Papavasileiou et al., 2022 (B)	Adults	Achilles	12-15	80	1	The vibration frequency was 80 Hz (~1 mm amplitude) which according to studies in humans using microelectrode recordings, discharge mainly the primary muscle spindle endings (Ia afferents) (Burke, 1976a, 1976b; Roll et al., 1989), although there is evidence of involvement of secondary muscle spindle endings (II afferents) and Golgi tendon organs (Ib afferents) especially during weak voluntary con…
		Elderly	Achilles	12-15	80	1
109	Pavailler et al., 2016	Adults	Peroneus	20	60	0.5	These vibration characteristics were chosen to induce maximal illusory joint movement and were demonstrated to induce a significant muscle lengthening illusion in healthy individuals [41; Cordo et al., 2005]. Moreover, when peroneal tendons are vibrated in a healthy participant, postural sway in the backward direction is expected [34; Forestier et al., 2015]. When lumbar paraspinal muscles are vi…
			Lumbar	20	60	0.5
110	Pereira et al., 2016	PD w/ FoG	TS	-	100	1.2	The same optimal vibration parameters usually used in the literature for healthy and PD patients [15; De Nunzio et al., 2010, 16; Ghoseiri et al., 2009, 24; Ivanenko et al., 2000] were chosen: 100 Hz and 1.2 mm of amplitude
111	Picot et al., 2022	Teen elite handball players	TS. Paraspinal	20	80	0.5	Vibration frequency was set at 80 Hz with an amplitude of 0.5 mm to stimulate the muscle spindles [29; Roll et al., 1989]
		Teen elite handball players	TS. Paraspinal	20	80	0.5
112	Poortvliet et al., 2018	Adults (sham)	Achilles	15	75	1.5	Not mentionned
		Adults (tDCS)	Achilles	15	75	1.5
113	Pyykkö et al., 1991	Adults	Calf, Neck	10-20	32,63,100,125,150	2.1	Not mentionned
		Peripheral vestibular lesion	Calf, Neck	10-20	32,63,100,125,150	2.1
		Central vestibular lesion	Calf, Neck	10-20	32,63,100,125,150	2.1
114	Quoniam et al., 1995	Adults	Biceps, triceps brachii	8 (biceps, triceps), 3(Sol, TA)	80	0.5	Not mentionned
		Elderly (60)	Biceps, triceps brachii	8 (biceps, triceps), 3(Sol, TA)	80	0.5
		Elderly (70)	Biceps, triceps brachii	8 (biceps, triceps), 3(Sol, TA)	80	0.5
		Elderly (80)	Biceps, triceps brachii	8 (biceps, triceps), 3(Sol, TA)	80	0.5
115	Radhakrishnan et al., 2011	Adults	Achilles		80	3	Not mentionned
116	Ribot-Ciscar et al., 2004	Muscular dystrophy	Triceps brachii, biceps brachii, wrist (ABD, ADD, flexor, extensor), Quad, Hamstring, GM, TA, Trapezius, Splenii	15	80	0.5	Not mentionned
		Adults	Triceps brachii, biceps brachii, wrist (ABD, ADD, flexor, extensor), Quad, Hamstring, GM, TA, Trapezius, Splenii	15	80	0.5
		Experiment 3: Muscular dystrophy	Ankle, Neck	2	80	0.5
117	Roll et al., 1998	Astronauts	Sol, TA, Neck	5	70	0.2-0.5	This was demon- strated by the fact that, for instance, the same forward body-tilt illusion could be induced by applying 70-Hz frequency vibration to the eye superior recti, dorsal neck, or soleus muscles of a fixed subject maintaining erect posture with his eyes closed (Roll and Roll 1988).
				10	70	0.2-0.5
118	Roll et al., 2002	Adults	Feet	10	0-100	0.5	Not mentionned
119	Ruget et al., 2008	Adults	Peroneus longus	1	40, 80	1.2	High frequency vibrations (80 Hz) applied to muscle tendons produce micro stretches of the muscle spindles which are interpreted by the CNS as resulting from a muscular stretch (Roll and Vedel, 1982; Roll et al., 1989; Gurfinkel et al., 1996).
			TP		40, 80	1.2
120	Sacco et al., 2017	Adults	Achilles	1	% of treshold	75 nanometers	Additionally, prior work has observed continuous Ia afferent firing in response to 80-Hz tendon vibration with a peak-to-peak amplitude of 100 μm (corresponding to RMS displacement of ∼35 μm).[34, Fallon & Macefield, 2007]
121	Sajedifar et al., 2020	Stroke	Feet	300	100	-	According to a previous study, plantar vibration with 100 Hz frequ- ency, can improve balance in older women [8; Wanderley et al., 2011].A clinical study on post stroke patients reported that 100-Hz plantar vibration for 5 minutes results in balance and ankle dorsiflexion passive range of motion improvement and ankle plantar flexor spasticity reduction [10; Karimi-AhmadAbadi et al., 2018].
122	Shanahan et al., 2014	Knee OA	VM, TS, TA	15	60	0.5	Vibration of ~60Hz applied over either muscle or tendon excites muscle spindle afferents producing illusions of movement,[16; Cordo et al., 1995,28; Goodwin et al., 1972, 29; Lackner & Levine, 1979, 30; Eklund, 1972, 31; Ivanenko et al., 2000, 32; Courtine et al., 2006]
		Elderly	VM, TS, TA	15	60	0.5
123	Simoneau et al., 2005	Scoliosis	Sol,Gastroc, TA	15	80	3	Not mentionned
124	Simoneau et al., 2006	Scoliosis	Sol,Gastroc, TA	15	80	3	Not mentionned
125	Slijper & Latash, 2004	Adults	Achilles	Variable	100	1	Not mentionned
126	Smiley-Oyen et al.,2002	PD	Sol	10	90	-	A vibration frequency of 90 Hz was used to induce postural reactions [5; Hay et al., 1996, 14; Roll & Roll, 1988, 28; Hlavacka et al., 1995, 29;Uimonen et al., 1996].
		Adults	Sol	10	90	-
127	Sorensen et al., 2001	Adults	Achilles, TA	Variable	90	2	Not mentionned
128	Spiliopoulou et al., 2012	Adults	Achilles	20	80	1.5-1.8	Not mentionned
129	Stål et al., 2003	Adults	Calf	205	85	1	Not mentionned
130	Stolbkov & Orlov, 2009	Adults	Achilles	50-140	25-30	1	Not mentionned
131	Talis & Solopova, 2000	Adults	Achilles	20	60-70	0.5	Not mentionned
132	Teasdale et al., 2017	Adults	Gastroc	-	80	1	The vibration activates mainly the muscle spindle primary endings and gives rise to an instantaneous afferent pattern (Goodwin et al., 1972; Burke et al., 1976; Roll and Vedel, 1982). The primary endings respond to low amplitude vibrations in a one-to-one manner for vibration frequencies as low as 3 Hz up to 80 Hz. Cutaneous receptors also can contribute to the sensation (Collins and Prochazka, 1…
			TA	-	80	1
133	Thompson et al., 2007	Adults	Achilles	30	80	1.5	This vibration frequency and amplitude have already been shown to be optimal for eliciting postural responses during quiet standing (Kavounoudias et al., 2001; Polonyova and Hlavacka, 2001).
134	Thompson et al., 2011	Adults	Achilles	-	80	1.5	These vibration parameters have already been shown to be optimal for eliciting postural responses during quiet standing (Kavounoudias et al., 2001; Pol onyova & Hlavacka, 2001).
			Feet	-	80	1.5
135	Turnock & Layne, 2009	Adults	Achilles	20	70	-	Not mentionned
136	Valkovič et al., 2006	Early-stage PD	Sol	-	50	1	Not mentionned
		Advanced-stage of PD	Sol	-	50	1
		Elderly	Sol	-	50	1
137	Van Doornik et al., 2011	Adults	Achilles	-	110	5	Not mentionned
138	Vaugoyeau et al., 2011	PD	Achilles	30	80	0.85	Not mentionned
		Adults	Achilles	30	80	0.85
139	Vizirgianakis et al., 2021	Adults	Achilles	20	80	1.5-1.8	Proprioceptive stimulation was delivered by a pair of ankle tendon vibrators (1.5–1.8 mm, 80 Hz [18; Roll & Vedel, 1982]; VB115, Technoconcept, France).
140	Vuillerme et al., 2001	Expert gymnasts	Gastrocnemius, TA	10	80	1	Not mentionned
		Expert soccer, handball or tennis	Gastrocnemius, TA	10	80	1
141	Vuillerme & Cuisinier., 2008	Adults	Achilles	10	80	3	Not mentionned
142	Welgampola & Day, 2006	Adults	Mastoid	2	500	-	In man, 250–1000Hz bone-conducted tones (at 70–80 dB above hearing threshold) delivered via the mastoid produces short-latency vestibular-evoked myogenic potentials (VEMPs) recorded from sternocleidomastoid (SCM) muscles (Sheykholeslami et al. 2000; Welgampola et al. 2003).
143	Wierzbicka et al., 1998	Adults	Achilles, TA, SCM, Neck	30	80	0.2	[...] vibra- tion predominately activates Ia afferents and that there is a one-to-one correspondence between muscle spindle dis- charges and the mechanical stimulus in the frequency range of <100 Hz (Burke et al. 1976; Roll and Vedel 1982; Roll et al. 1989). (Stated in the introduction)
144	Wuehr et al., 2018	Primary orthostatic tremor	Sol	30	50	1	Stimulation consisted in a continuous moderate vibra- tion (50 Hz, 1 mm) [5; Valkovic et al., 2006].
145	Xu et al., 2017	Adults	Achilles	30	70	1	Applying vibration to a muscle tendon specifically activates the muscle spindle primary endings [26; Burke et al., 1976, 27; Roll & Vedel, 1982].
		Adults	Achilles	30	70	1
		Adults	Achilles	30	70	1
146	Yagi et al., 2000	Adults	TS, TA, Quad, BF, Lumbar, Trapezius and Upper dorsal neck	20	100	1	Not mentionned
		Unilateral Vestibular dysfunction	TS, TA, Quad, BF, Lumbar, Trapezius and Upper dorsal neck	20	100	1
147	Young & Layne, 2020	Adults	TA, Achilles	30	80	1	Not mentionned
